# Supplementary material for: Genetic associations between orexin genes and phenotypes related to behavioral regulation in humans, including substance use
Source: Mol Psychiatry. 2025 Jan 29;30(7):2922–30. doi: 10.1038/s41380-025-02895-4 (PMC12185332; doi:10.1038/s41380-025-02895-4)
Supplement: Supplementary file 1 — Supplementary table [file 41380_2025_2895_MOESM1_ESM.xlsx]

## Sheet: Table 3
	Table 3			Note: All results are corrected for 5 independent signals ~ 7 to 8 variables. Final correction will be made after final selection
				Externalizing			Alcohol Consumption			Problematic Alcohol Use			Daytime Sleepiness			Insomnia			Cigarettes per Day			Smoking Initiation			Body Mass Index
				N=1.5 million				N=750K			N=433K		N=452,071			N=453,379				N=327K			N=805K			N~700K
	Gene Subset		Gene	NSNPS	Z	P	NSNPS	Z	P	NSNPS	Z	P	NSNPS	Z	P	NSNPS	Z	P	NSNPS	Z	P	NSNPS	Z	P	NSNPS	Z	P
	Validated Factors for Ppox/Hcrt	Ppox/Hcrt Upregulation	FOXA2	5	1.771	0.1914	6	1.203	0.5725	13	1.0906	0.6886	11	-0.96661	1	8	0.2215	1	15	-0.45858	1	15	0.38459	1	1	1.6449	0.25
			NR6A1	83	1.9235	0.136	197	5.6442	<0.0001	620	-0.24524	1	633	0.40678	1	346	-1.3667	1	681	-0.62477	1	654	-1.1197	1	26	1.2008	0.5746
			EBF2	385	2.0154	0.1097	606	0.82522	1	1051	-0.33181	1	981	1.9808	0.119	848	0.23783	1	1045	0.13429	1	1039	2.605	0.023	234	5.0922	<0.0001
			PLAGL1	247	1.6924	0.2264	309	-0.82345	1	500	-0.36978	1	508	-2.8525	1	369	1.7	0.2228	597	1.5083	0.3287	589	1.0803	0.7	90	5.0885	<0.0001
			LHX9	36	4.4143	<0.0001	50	0.46599	1	92	0.28803	1	84	0.5566	1	82	2.9395	0.0082	86	1.9116	0.1398	86	3.3743	0.0018	17	1.7864	0.1851
			NPTX2	12	0.32792	1	21	1.4374	0.3765	47	-2.507	1	40	0.35241	1	35	0.50195	1	47	0.065689	1	46	0.26005	1	8	-0.34102	1
		Ppox/Hcrt Downregulation	IGFBP3	13	-1.235	1	19	-0.28096	1	34	0.083518	1	34	-0.69675	1	30	0.25024	1	36	0.65818	1	36	0.69116	1	5	-0.62283	1
			BHLHE41	8	2.299	0.0538	9	1.3167	0.4699	18	2.9271	0.0086	19	1.1601	0.615	10	-0.37483	1	17	1.2033	0.5722	17	1.7087	0.2188	1	-0.25335	1
			TNF	5	4.7479	<0.0001	5	2.5783	0.0248	12	3.216	0.0033	7	0.55539	1	11	-1.1294	1	10	0.12717	1	10	1.1468	0.6287	3	4.6183	<0.0001
	Predicted Factors for Ppox/Hcrt		CBLN1	11	-0.060137	1	10	-0.42154	1	18	-2.09	1	15	0.94018	0.8678	16	0.41265	1	19	-1.2324	1	19	0.81072	1	3	2.054	0.0999
			SLC2A13	797	1.4811	0.3465	854	1.9976	0.1144	1358	1.2316	0.5453	1199	0.8052	1	1086	-0.097018	1	1387	-0.73402	1	1368	4.112	9.807e-05	410	2.3522	0.0467
			PEG3	35	-0.0050453	1	47	-0.73147	1	87	0.45938	1	86	1.53	0.315	68	0.23814	1	90	0.2141	1	89	-0.65164	1	17	0.72472	1
			LDB2	782	4.0037	0.0002	1113	2.3759	0.0438	1725	0.47074	1	1680	-0.13464	1	1159	-0.53467	1	1805	3.9447	0.0002	1787	2.1316	0.0826	362	5.9562	<0.0001
			SIX6	3	1.4592	0.3612	7	1.2721	0.5083	14	-0.47324	1	14	-1.2056	1	9	0.13286	1	15	2.2797	0.0566	15	1.6717	0.2364	1	1.9774	0.12
			NR2F2	7	2.995	0.0069	16	1.4347	0.3784	19	1.6617	0.2414	31	2.6424	0.0206	9	2.3217	0.0506	35	2.1567	0.0776	35	2.0105	0.111	3	0.91152	0.9051
			PRRX1	110	-0.62559	1	127	1.0108	0.7802	229	0.072232	1	222	0.4565	1	165	1.657	0.2438	233	0.36798	1	230	-0.56188	1	58	2.3327	0.0492
			NKX6-2	1	2.2288	0.0646	1	1.2719	0.5085	2	-0.11784	1	1	1.5805	0.285	-	-	-	2	1.1097	0.6678	2	0.75549	1	-	-	-
			AHR	35	0.38306	1	45	1.2261	0.5504	133	-0.25845	1	107	2.3479	0.0472	96	-0.37699	1	120	-0.14592	1	117	0.67974	1	22	4.6856	<0.0001
			VGF	-	-	-	-	-	-	1	1.3849	0.4152	2	-0.94797	1	2	0.2765	1	2	-1.8008	1	1	0.93848	0.87	-	-	-
	Orexin Transport		SCG2*	5	1.7219	0.2127	7	1.6098	0.2686	10	-0.29925	1	18	1.3244	0.4634	14	-1.9199	1	13	0.044235	1	13	0.75052	1	4	-1.0794	1
			PCSK1	57	4.1599	<0.0001	72	-1.1644	1	131	0.84253	0.9988	189	1.4658	0.3568	94	0.076746	1	135	0.81651	1	134	4.0899	0.0001	40	6.6472	<0.0001
	OxR2/Hcrtr2		NKX2-1	5	0.5738	1	5	-0.46346	1	9	1.4526	0.3659	9	0.30367	1	6	0.19927	1	15	1.5811	0.2847	15	-0.17498	1	2	0.82651	1
			HCRTR2	291	0.12403	1	336	1.4957	0.3368	552	-0.37351	1	540	4.3439	3.4995e-05	433	2.0118	0.1106	537	1.172	0.603	512	1.1875	0.5876	106	4.1978	<0.0001
			SIRT1	75	0.38457	1	99	-1.0163	1	163	-1.3102	1	151	0.21888	1	139	2.2593	0.0597	170	-0.22566	1	169	2.3199	0.0509	18	3.1213	0.0045
			ARNTL	177	3.6545	0.0006	266	0.30508	1	442	0.48298	1	440	0.43492	1	361	2.1952	0.0704	469	1.9675	0.1228	447	3.6782	0.0006	109	7.6675	<0.0001
			HCRTR1	30	2.5665	0.0257	33	2.2867	0.0555	55	0.75444	1	49	4.1368	8.8035e-05	46	0.99497	0.7994	50	1.0114	0.7796	50	1.6096	0.2687	13	5.6872	<0.0001
			HCRT	-	-	-	1	1.7565	0.1975	3	0.53831	1	4	-0.80796	1	3	1.5361	0.3113	4	-0.50444	1	4	2.5044	0.0307	-	-	-
